# Supplementary material for: Mediterranean Diet Interventions for Depressive Symptoms in Adults with Depressive Disorders: A Protocol for a Systematic Review and Meta-Analysis
Source: Int J Environ Res Public Health. 2022 Nov 4;19(21):14437. doi: 10.3390/ijerph192114437 (PMC9654522; doi:10.3390/ijerph192114437)
Supplement: Supplementary file 1 [file ijerph-19-14437-s001.zip]

Archive with 1 entries (1 files):
- ijerph-1981577-supplementary.pdf
